# Supplementary material for: Radiosynthesis and Evaluation of Talazoparib and Its Derivatives as PARP-1-Targeting Agents
Source: Biomedicines. 2021 May 18;9(5):565. doi: 10.3390/biomedicines9050565 (PMC8157854; doi:10.3390/biomedicines9050565)
Supplement: Supplementary file 1 [file biomedicines-09-00565-s001.zip]

Archive with 1 entries (1 files):
- biomedicines-1216809-supplementary.pdf
